# Supplementary material for: The development of high resolution maps of tsetse abundance to guide interventions against human African trypanosomiasis in northern Uganda
Source: Parasit Vectors. 2018 Jun 8;11:340. doi: 10.1186/s13071-018-2922-5 (PMC5994020; doi:10.1186/s13071-018-2922-5)
Supplement: Supplementary file 1 — Tsetse data and their associated environmental covariates at each of the 236 baseline trapping sites. (CSV 48 kb) [file 13071_2018_2922_MOESM1_ESM.csv]

TrapID	Eastings	Northings	TotalTsetse	DailyAverage	NDays	RivDist	RivDistexclTrib	RivLength	Proxy.RivDist	Elevation	TotFlowAccum	FlowAccGt2000	MinB7	MeanEVI	MeanSMI	MaxPatchDist	LST
59	291557.26	359634.02	20	2.5	8	16.5197005039329	16.5197005039329	1482.23127192167	19.3331874671944	879	16736778	0.075187969924812	0.0574267730116844	0.126129151834398	0.482493172239343	75	31.7974548339844
60	291330.69	359438.36	7	2.333333	3	13.8907555163503	13.8907555163503	1078.00076213679	2.5234831392637	879	12131450	0.0663265306122449	0.0604958012700081	0.127749448796254	0.468366200724821	67.0820393249937	29.1204528808594
61	291065.43	359117.91	4	1.333333	3	51.772167910136	51.772167910136	681.706689041792	36.5017401179892	879	12012638	0.0401002506265664	0.0574267730116844	0.130607827909683	0.441172367358617	67.0820393249937	30.3060607910156
62	290782.02	358904.66	2	0.666667	3	98.6783009338791	98.6783009338791	700.583305355355	22.1063784216932	880	12759373	0.0422885572139304	0.0543577447533607	0.141227618001419	0.459938461452712	45	31.4971923828125
63	290443.78	358433.71	4	1.333333	3	93.2583248706326	93.2583248706326	686.048857637271	67.2381741596542	883	13491109	0.045	0.0512887164950371	0.141629275930312	0.500840212708016	105	30.1982421875
64	290352.02	358344.75	5	1.666667	3	51.3633777532316	51.3633777532316	650.393530884855	21.6201366319013	882	13485035	0.045	0.0574267730116844	0.141797137333342	0.501198649595848	100.623058987491	31.0989074707031
65	291725.13	359647.97	11	1.833333	6	2.01098517176278	2.01098517176278	1283.20633538848	31.0329258732401	873	17464331	0.0577889447236181	0.0574267730116844	0.127607973995939	0.484416394183965	87.4642784226795	30.8709106445312
66	291750.4	359610.43	3	1	3	19.8727110069797	19.8727110069797	1216.90206717829	39.7091260783711	876	17465044	0.0575	0.0574267730116844	0.127348568246229	0.486045018726578	54.0832691319598	30.1890563964844
67	291799.03	359579.82	3	1	3	20.5937075659606	20.5937075659606	1076.91220629991	26.9670618813763	876	18223974	0.0601503759398496	0.0574267730116844	0.126943692334351	0.48412754353138	54.0832691319598	30.4516296386719
68	291773.78	359087.84	3	1	3	0.154891420058396	0.154891420058396	1112.99176202244	36.6423500399687	873	21282802	0.0701754385964912	0.0543577447533607	0.133438735077398	0.468384874281406	76.4852927038918	31.3133850097656
69	290770.12	355056.24	0	0	3	662.923859144752	1216.32357089391	0	54.9465053174172	925	3866	0	0.0635648295283318	0.098621024303405	0.416371760818718	195	32.9717407226562
70	290895.61	355052.58	0	0	3	741.239631273379	1091.27670833453	0	23.7618717949592	920	5144	0	0.0697028860449791	0.0944197699516514	0.41272466607686	256.320112359526	32.9717407226562
72	291190.53	356324.19	0	0	3	400.02874079661	859.540226714107	0	390.8665935288	937	1712	0	0.0819789990782738	0.112916813698772	0.425709949753497	129.034879005639	33.0688171386719
73	291155.15	356426.89	0	0	3	434.837594648315	935.083625661789	0	397.180762142631	936	1759	0	0.0850480273365974	0.118567308244851	0.422442678314696	175.570498660794	32.1405334472656
74	291260.11	357585.6	0	0	3	1073.13431049614	1226.1033996683	0	307.626074537747	924	2877	0	0.0666338577866554	0.135150308995729	0.435251589959002	80.7774721070176	31.4837951660156
75	291234.14	357546.83	0	0	3	1044.12809210225	1233.69966511558	0	289.010361410821	923	2755	0	0.0666338577866554	0.13497278591587	0.43443911044071	80.7774721070176	31.7543640136719
76	291078.99	358642.22	0	0	3	487.780837050487	487.780837050487	0	297.807288847341	896	2482	0	0.0789099708199501	0.139461315507226	0.441544801470253	45	30.9599914550781
77	291107.05	358607.55	0	0	3	530.485838834877	530.485838834877	0	254.526926871357	895	2722	0	0.0789099708199501	0.139617777661259	0.441599827355421	67.0820393249937	30.8893432617188
78	291453.47	359291.7	0	0	2	203.762045991714	203.762045991714	716.662697260563	187.9993679836	890	9821108	0.0422885572139304	0.0604958012700081	0.129678752468455	0.457445593760196	47.4341649025257	32.3756408691406
79	291502.11	359268.06	0	0	3	255.010675932766	255.010675932766	969.237089936095	239.109046127784	887	17417929	0.0648379052369077	0.0666338577866554	0.130119203770761	0.458731870062079	76.4852927038918	31.4668884277344
81	291815.13	359150.25	1	1	1	15.7339480544541	15.7339480544541	1195.47428187352	4.70764996000798	870	22039352	0.0726817042606516	0.0543577447533607	0.131516121754641	0.465628251907089	76.4852927038918	30.1890563964844
82	300395.78	369050.03	1	0.5	2	27.0848260242883	34.0839628304466	1219.9166200686	83.0879325419412	919	967817	0.0473815461346633	0.0604958012700081	0.0894224214543164	0.452737599602151	204.022057631032	33.1926574707031
83	300251.42	369116.87	1	0.5	2	19.6365649488508	19.6365649488508	1386.47330786523	0.49669633794392	920	1006658	0.05	0.0604958012700081	0.0857407903387433	0.435950793491716	208.386659841747	32.7139282226562
84	300501.56	368971.76	0	0	2	13.3573444018286	13.3573444018286	1132.83887276965	16.3774559676627	920	922701	0.0451127819548872	0.0604958012700081	0.0908443007212115	0.463437719668557	204.022057631032	29.6534118652344
85	299442.33	368771.1	0	0	2	334.129320881451	536.917005007107	28.0561148889639	240.374187604213	943	4232	0	0.0758409425616264	0.106965106024983	0.389283957939272	63.6396103067893	33.1582946777344
86	299444.39	368863.22	0	0	2	421.923267706881	448.954474085581	0	157.411121140203	942	3489	0	0.0758409425616264	0.108218885984553	0.395959548267264	75	32.8724975585938
87	298296.43	368165.63	0	0	2	496.487606993772	851.9141988245	0	298.905196163021	963	2407	0	0.0697028860449791	0.0970351698669005	0.417270600983533	152.970585407784	33.7868957519531
88	298251	368239.03	0	0	2	414.559014031973	779.809047251982	0	221.390103204301	959	2721	0	0.0697028860449791	0.0987509605374268	0.421506199378032	141.509716980849	33.6310119628906
89	297583.69	367458.83	0	0	2	387.592875375902	1386.25436270495	0	353.193274350022	965	2157	0	0.0789099708199501	0.0942381030981433	0.394636264699356	105	33.7868957519531
90	297586.82	367287.75	0	0	2	394.939144687555	1284.2182559404	0	371.948875517579	966	1986	0	0.0727719143033028	0.0974867970161318	0.404356232395946	134.164078649987	33.6422424316406
91	297572.48	365835.84	0	0	2	420.660394136592	1243.27846641777	0	363.853331671856	956	2357	0	0.0850480273365974	0.0837369904848947	0.360436267346736	201.804360706106	33.6326904296875
92	297507.46	365897.66	0	0	2	372.94855431256	1156.56465366634	0	325.320727245137	960	2163	0	0.0850480273365974	0.0825711400437042	0.365943811422442	201.804360706106	34.4906311035156
93	297140.12	365049.01	0	0	2	456.14950146615	955.368269823203	0	284.668561102644	949	2431	0	0.0789099708199501	0.0893454603209165	0.386563926143713	185.539753152795	33.11669921875
94	297073.29	365031.43	0	0	2	430.375584740604	892.414744812282	0	271.098535665204	948	2915	0	0.0850480273365974	0.090349055024568	0.388840278751947	120	32.9603881835938
95	295973.62	363606.84	24	4	6	15.4005027802428	15.4005027802428	1066.0352159485	1.81399390593712	903	335171	0.05	0.0512887164950371	0.118555375046673	0.485851599070506	33.5410196624968	31.2665405273438
96	295970.24	363520.8	1	0.5	2	26.3342026689296	26.3342026689296	1015.58593505695	23.8692367947583	904	319533	0.0477386934673367	0.0512887164950371	0.115221531446756	0.476153320977856	75	29.5238037109375
97	296085.08	363472.6	13	6.5	2	21.1571424456362	21.1571424456362	870.807426637723	5.96927169000264	902	350020	0.0525	0.0574267730116844	0.113779747361938	0.466967429493699	60	30.2580871582031
98	296111.77	363359.74	72	14.4	5	17.5261425612745	17.5261425612745	865.700189670233	6.30763967703499	900	354359	0.0598503740648379	0.0574267730116844	0.11405231751965	0.453841103003452	60	30.9197998046875
99	294447.98	362593.54	32	5.333333	6	14.2672215174549	14.2672215174549	761.107801935008	22.4743334887978	899	649687	0.0526315789473684	0.0635648295283318	0.116021749924458	0.458033854598311	84.8528137423857	30.84326171875
100	294348.33	362621.7	3	1.5	2	28.580753476315	28.580753476315	771.732102808153	27.9350833700155	902	704578	0.057356608478803	0.0635648295283318	0.119067949021146	0.454896414281269	75	31.090087890625
101	294487.67	362540.27	59	19.666667	3	37.6195486705656	37.6195486705656	785.963815795593	7.42189537032677	898	651580	0.0525	0.0635648295283318	0.11426277605178	0.457190356275956	84.8528137423857	31.4971923828125
102	294581.69	362527.71	3	1.5	2	2.0262771180481	2.0262771180481	799.204512957383	30.2509738115965	900	656974	0.0521091811414392	0.0635648295283318	0.112408149434904	0.456204882767256	67.0820393249937	30.0411682128906
103	292799.25	361156.46	19	3.166667	6	19.7027808538587	19.7027808538587	974.881093615328	42.3110638460085	875	9542855	0.0525	0.0604958012700081	0.1009421732954	0.444085922903382	63.6396103067893	32.5413513183594
104	292862.72	361398.43	0	0	1	23.9366835613769	72.0778419040759	1143.1028124575	0.329839999002402	877	8631396	0.0476190476190476	0.0604958012700081	0.0952527593564676	0.423684792633867	241.867732448957	33.8048400878906
105	292689.49	361429.93	4	4	1	29.5370758692378	29.5370758692378	1081.40472422807	6.40841446997365	872	9534069	0.0523690773067332	0.0604958012700081	0.104509225556333	0.429117859554641	42.4264068711929	31.3274536132812
106	292684.3	361507.58	1	1	1	40.2418512004761	40.2418512004761	1082.35970812635	7.68877507566566	877	9531930	0.0526315789473684	0.0604958012700081	0.103575721250679	0.422048862523994	42.4264068711929	29.8598937988281
107	292677.8	361599.72	0	0	1	42.2416594824606	42.2416594824606	1048.24852723765	25.7027869300218	875	9529118	0.0527638190954774	0.0574267730116844	0.0988133414229157	0.4111282306393	42.4264068711929	31.2562255859375
108	292628.79	361726.21	0	0	1	47.0603242768513	47.0603242768513	897.064730338961	48.4707216100069	875	9524055	0.0523690773067332	0.0574267730116844	0.0941565811971918	0.404956515215464	21.2132034355964	31.6969909667969
109	292559.12	361797.68	3	3	1	21.3689247516464	21.3689247516464	1008.15626307181	15.0828689697031	876	9521476	0.0523690773067332	0.0574267730116844	0.0963169084131859	0.414641656088004	54.0832691319598	30.3663940429688
110	292515.15	362002.8	13	13	1	25.7785393824572	25.7785393824572	1570.89491087327	3.57752411998808	874	9969786	0.0551378446115288	0.0574267730116844	0.0910390516388274	0.411778076487166	76.4852927038918	33.7915649414062
111	292502.11	362163.62	1	1	1	24.4982325639244	70.8092251199959	1570.01347007029	16.6474274688939	877	9960583	0.054726368159204	0.0574267730116844	0.0874792466093512	0.408380692183557	76.4852927038918	31.443603515625
112	292427.75	362219.5	7	7	1	25.7472875953125	25.7472875953125	1522.71774453589	19.4394921138174	876	10408843	0.0575	0.0604958012700081	0.0945740056192975	0.414506649723418	76.4852927038918	28.3623046875
113	291155.96	364013.71	5	1.666667	3	33.2918210745783	33.2918210745783	1134.44518524079	165.481376583822	898	10442267	0.0748129675810474	0.0727719143033028	0.107607350890434	0.401695720088163	30	32.0682373046875
114	291050.51	363975.54	7	2.333333	3	13.1521910914239	13.1521910914239	1147.14639568912	140.176746787782	902	10557093	0.0773067331670823	0.0727719143033028	0.11331250429863	0.394684691272218	30	30.5752563476562
115	290251.47	363409.15	0	0	3	7.44278128698042	7.44278128698042	1518.12086785042	9.12399416960178	904	5989765	0.0812182741116751	0.0727719143033028	0.129596942524495	0.432451082025912	60	30.6510620117188
116	290148.65	363290.67	22	7.333333	3	17.684711424562	17.684711424562	1437.26505997036	14.9062316516953	904	5948851	0.0476190476190476	0.0727719143033028	0.128779864264764	0.424159085377985	90	30.0757141113281
117	290060.95	363228.13	15	5	3	1.85630714326788	1.85630714326788	983.750188794586	5.99927536086306	903	5947715	0.0472636815920398	0.0727719143033028	0.127532332956934	0.422461009404106	90	30.4812316894531
118	289972.4	363192.02	0	0	3	11.857305932719	11.857305932719	1035.43924461445	13.1334178200341	904	6258565	0.0505050505050505	0.0727719143033028	0.12645440060271	0.423092331150977	60	29.9320983886719
119	288789.41	363149.81	8	2.666667	3	0.816226799535606	0.816226799535606	961.297797688066	18.4273379872069	913	6519794	0.0527638190954774	0.0604958012700081	0.128185604431284	0.455628562176962	96.0468635614927	32.8082275390625
120	288603.66	363084.47	2	0.666667	3	22.655157916488	22.655157916488	1093.18845004709	29.0424715713856	915	5900173	0.0475	0.0635648295283318	0.125331989114318	0.461144407911049	54.0832691319598	31.2861938476562
121	287629.96	363562.33	5	1.666667	3	9.97942797415375	9.97942797415375	753.592498238341	16.3849554908569	919	6465280	0.054726368159204	0.0574267730116844	0.114390144486436	0.437258719184954	147.732867026942	31.9225769042969
122	287488.41	363596.77	12	4	3	15.6501006125385	15.6501006125385	1142.85380526627	44.1395479218058	921	7427392	0.0761421319796954	0.0574267730116844	0.114110548470942	0.424174680357376	90	32.0601501464844
123	287352.88	363754.08	33	11	3	4.36377318044713	4.36377318044713	1229.45240659637	4.06900762123	920	6070398	0.0753768844221105	0.0727719143033028	0.122132684395322	0.39725895844542	90	32.7178649902344
124	287167.5	363593.85	30	10	3	4.78014249252809	4.78014249252809	1370.13477016675	14.8789833767366	919	6314824	0.0796019900497512	0.0727719143033028	0.120504350027605	0.405887122208935	90	32.961181640625
125	287644.4	363443.96	0	0	3	128.350249190643	128.350249190643	641.517533182996	133.623696753545	930	5542288	0.0451127819548872	0.0482196882367134	0.114234023298143	0.463384322825949	147.732867026942	31.0833129882812
126	287545.74	363348.15	0	0	3	219.916935425275	219.916935425275	470.755781559714	243.398618140426	938	3386626	0.0280612244897959	0.0482196882367134	0.112163498126379	0.482562356076687	90	30.1556701660156
127	287557.02	363204.36	0	0	3	363.707541266458	363.707541266458	0	357.763485953344	938	2665	0	0.0482196882367134	0.115036677100171	0.513278458410018	147.732867026942	30.3099670410156
129	285317.77	362046.62	15	7.5	2	5.39800038905872	5.39800038905872	1140.89307929502	23.1217013539934	935	4512186	0.0552763819095477	0.0727719143033028	0.137628635382681	0.445564185945212	129.034879005639	29.9992065429688
130	283645.62	361483.15	12	6	2	38.1999610103759	38.1999610103759	1289.06484806501	3.09426619735106	946	4209823	0.07	0.0789099708199501	0.12243232451077	0.413688303611239	114.236596587959	31.2542724609375
131	283625.39	361365.07	0	0	3	3.15825458701364	68.6678762647242	1245.75964366122	5.71018645619041	951	2822078	0.0526315789473684	0.0789099708199501	0.116390497581178	0.407406881586924	114.236596587959	32.3968200683594
132	287247.89	365053.01	5	2.5	2	47.3870499621204	47.3870499621204	710.734179141331	22.00044234323	933	1754694	0.055	0.0604958012700081	0.128768185625949	0.479102190146854	120.933866224478	30.5932922363281
133	287177	365183.43	0	0	2	32.4838451948196	32.4838451948196	744.393779993553	47.5509743600269	931	1750146	0.054726368159204	0.0604958012700081	0.129987666356649	0.499952488024304	61.8465843842649	29.2760009765625
134	287529.17	371957.51	24	8	3	40.8482201815942	40.8482201815942	1494.32636846296	20.0620436225679	948	1409846	0.0452261306532663	0.0758409425616264	0.104948196239306	0.508573598285368	147.732867026942	31.7938232421875
135	287594.91	371928.85	29	9.666667	3	49.9390512837277	49.9390512837277	1476.4013759965	5.27298652646791	945	1411748	0.0451127819548872	0.0758409425616264	0.104378286290084	0.511831811520824	138.293166859393	30.9664306640625
136	287654.9	371852.42	96	32	3	19.2279880856092	19.2279880856092	1399.53470090213	32.7169402200379	944	1492262	0.0473815461346633	0.0697028860449791	0.103400992942555	0.519142936428909	80.7774721070176	31.41845703125
137	287698.92	371743.95	20	6.666667	3	6.24933301844157	6.24933301844157	1336.05432776307	10.9584669420461	946	1577532	0.0498753117206983	0.0697028860449791	0.104187247329993	0.521507622161759	80.7774721070176	30.1774291992188
138	287018.05	367712.18	47	15.666667	3	1.14047414601986	1.14047414601986	919.932086224917	19.0113942300086	944	1575241	0.0621890547263682	0.0666338577866554	0.1200952011368	0.506334158879371	75	33.3565673828125
139	287001.33	367855.77	9	4.5	2	11.6179207364221	11.6179207364221	1099.36853459936	25.8603600300266	942	1628498	0.075187969924812	0.0666338577866554	0.120869099440592	0.51273033217446	75	29.4874877929688
140	287009.9	367975.08	38	12.666667	3	1.06237283487165	1.06237283487165	1110.72423960732	84.0428768909531	948	1560033	0.0748129675810474	0.0635648295283318	0.120873177086606	0.51587444193707	80.7774721070176	29.894775390625
141	287071.56	367674.91	8	2.666667	3	44.0228623477202	44.0228623477202	718.734986777521	0.554912512672659	942	1487398	0.0525	0.0666338577866554	0.120271154114457	0.505201074888687	61.8465843842649	31.7157592773438
142	281702.81	362357.57	25	8.333333	3	33.8236667020284	33.8236667020284	1144.04435599841	10.1721004400169	960	3822174	0.050251256281407	0.0789099708199501	0.1234965610661	0.369791986928365	94.8683298050514	32.0311889648438
143	281848.89	362253.54	9	3	3	36.3575706390085	36.3575706390085	776.729938397928	32.266145289992	957	3648138	0.0471464019851117	0.0819789990782738	0.120932211883666	0.365261056701955	76.4852927038918	32.8174743652344
144	289509.35	358774.65	0	0	2	59.8257745137178	59.8257745137178	968.258174853052	11.43561857935	889	8311539	0.07	0.0666338577866554	0.125071999111346	0.455696212795823	75	30.9319763183594
145	289482.22	358951.1	40	20	2	86.2047908142978	86.2047908142978	713.936825408199	23.363502661115	892	219382	0.050251256281407	0.0666338577866554	0.124921171110498	0.454404992576633	134.164078649987	31.9624938964844
146	288427.03	356246.6	11	5.5	2	22.2523012444277	22.2523012444277	693.086237003445	44.2095409869411	903	15245502	0.0525	0.0604958012700081	0.129511636421438	0.474829084771252	75	29.8760986328125
147	288299.41	356243.96	7	3.5	2	5.32906589642246	5.32906589642246	718.614324834314	55.7375272799982	903	15242259	0.0521091811414392	0.0574267730116844	0.131652001080648	0.466638997354581	75	30.0109252929688
148	288102.54	356125.22	19	9.5	2	44.5394835433192	44.5394835433192	1014.20485870924	1.41071845003171	905	15961401	0.075187969924812	0.0543577447533607	0.128304382852837	0.466089612375697	94.8683298050514	29.2415466308594
149	288048.14	356099.99	4	2	2	42.7584510349341	42.7584510349341	1106.60738944779	2.20762960944536	905	15956954	0.0775	0.0543577447533607	0.129162379090438	0.46743506186019	138.293166859393	28.6673583984375
150	281112.66	354062.78	0	0	2	48.792658037387	48.792658037387	815.375637964299	19.2028926700004	943	13952862	0.0601503759398496	0.0574267730116844	0.129679857864619	0.450345009893969	54.0832691319598	27.9311218261719
151	281166.97	353918.34	18	9	2	4.16812690922423	4.16812690922423	837.350562636915	9.01243521005381	943	14597200	0.0551378446115288	0.0574267730116844	0.130557498797065	0.468194072548767	45	31.425048828125
152	281275.17	353878.43	66	33	2	43.7408979163963	43.7408979163963	798.189889342148	3.16371920233296	943	12632838	0.047979797979798	0.0574267730116844	0.127706937055677	0.464443819912264	54.0832691319598	30.7648010253906
153	280981.48	354119.55	29	14.5	2	41.283964523751	41.283964523751	968.539136776624	1.12050936855882	944	11979415	0.0623441396508728	0.0574267730116844	0.129225751973529	0.43659073861713	54.0832691319598	31.9512023925781
154	292878.22	358297.93	14	4.666667	3	14.4921878516674	14.4921878516674	745.90507166704	83.1937122159944	857	12992325	0.0429292929292929	0.0574267730116844	0.118394912236171	0.427927446847188	45	32.2276916503906
155	292909.05	358378.83	5	1.666667	3	49.487684168275	49.487684168275	1139.26419998214	10.8301046213166	860	22145088	0.0723192019950125	0.0543577447533607	0.112491046371205	0.435331367955627	91.2414379544733	33.0878295898438
156	292961.36	358652.78	2	0.666667	3	55.659944585611	55.659944585611	985.716444970353	23.4632298228207	868	19840177	0.0651629072681704	0.0543577447533607	0.10858751964711	0.427738277718329	150	27.9311218261719
157	292807.4	358651.74	1	0.333333	3	37.657215029527	37.657215029527	1010.28110808321	5.39881107346184	866	22126070	0.0728643216080402	0.0543577447533607	0.11435013040194	0.417755631643477	60	31.1379699707031
158	292585.04	358688.2	11	3.666667	3	12.5927349364161	12.5927349364161	703.882610404601	25.28439772001	867	15255842	0.05	0.0574267730116844	0.119936878901338	0.414963193905196	87.4642784226795	31.1131896972656
159	292337.86	358825.46	5	1.666667	3	25.3578529344469	25.3578529344469	1191.91849380111	35.1678073097821	867	16769331	0.0551378446115288	0.0574267730116844	0.126671371728111	0.447851197818611	96.0468635614927	31.5963745117188
160	292274.04	358879.77	4	1.333333	3	9.86144793795031	9.86144793795031	1250.28476384372	18.4896605300019	867	16763010	0.055	0.0543577447533607	0.127669858453529	0.452718048673591	75	30.9664306640625
161	292108.82	358916.24	5	1.666667	3	55.5656403602427	55.5656403602427	1257.75089111316	24.0771933786743	870	19794432	0.0656565656565657	0.0543577447533607	0.130167100411217	0.474094360224732	75	29.7135925292969
162	291899.8	358832.47	4	1.333333	3	99.9254248121791	99.9254248121791	1254.41300186237	44.3919368052666	871	18259485	0.06	0.0543577447533607	0.141478734334263	0.481279074251647	90	28.4757080078125
163	291692.31	358854.42	1	0.333333	3	15.3694087004145	15.3694087004145	745.234192228474	13.0437833900214	869	14452737	0.0475	0.0543577447533607	0.145553619543991	0.47129495400758	33.5410196624968	31.0833129882812
164	282546.89	358375.59	2	0.666667	3	30.7616427477426	30.7616427477426	1159.67216910915	29.9356263799709	1001	43186	0	0.0881170555949211	0.128675191340995	0.340972359116684	212.132034355964	32.4523620605469
165	282631.95	358382.94	5	1.666667	3	103.331345897261	103.331345897261	972.342821222289	10.0445546449419	1000	44421	0.005	0.0881170555949211	0.129082723432836	0.338041394036563	135	32.5654602050781
166	283530.22	357669.4	4	1.333333	3	51.2500833606583	51.2500833606583	711.920591621983	22.4216852359224	976	40351	0	0.0635648295283318	0.12353297965402	0.396481864361876	187.949461292125	31.3972778320312
167	283435.44	357632.09	3	1	3	30.7642287568504	30.7642287568504	739.152101886154	3.67316676549598	981	39018	0	0.0635648295283318	0.124351326148835	0.399416282491911	84.8528137423857	31.5973815917969
168	283372.59	357666.61	10	3.333333	3	22.5400727310447	22.5400727310447	754.981906707686	52.40584990602	984	39451	0	0.0635648295283318	0.125546446286867	0.39445520503522	67.0820393249937	31.1621704101562
169	283588.55	357711.21	2	0.666667	3	34.7048137364775	34.7048137364775	977.901351107293	40.3376352541867	974	57390	0.0124688279301746	0.0819789990782738	0.122069887216622	0.393751304162926	187.949461292125	31.0113220214844
170	283656.96	357734.86	0	0	3	33.3234572012833	33.3234572012833	1070.69450431861	21.3507054255805	968	71105	0.0226130653266332	0.0819789990782738	0.119164839013522	0.391477911425826	187.949461292125	31.3065185546875
171	282441.84	356122.79	1	0.333333	3	48.139219564462	1064.04606679151	679.075252017186	16.459454078571	1011	23779	0	0.0666338577866554	0.126125427109672	0.398353487741483	123.69316876853	33.4094543457031
172	282467.09	355955.07	2	0.666667	3	44.4789384685659	900.603108423891	744.000957513471	18.6142987600178	1006	27548	0	0.0666338577866554	0.12456896006348	0.395321721999384	75	32.2895812988281
173	282463.19	355834.52	9	3	3	54.4192077937261	780.875204536565	755.438701655735	1.80419142085649	996	32227	0	0.0543577447533607	0.126057054607424	0.403990988797048	105	31.7479553222656
174	275231.11	382678.64	2	1	2	8.34530395625855	8.34530395625855	1121.63487956314	86.4244395300047	1182	241593	0.054726368159204	0.0574267730116844	0.131825958611999	0.526508216533362	84.8528137423857	30.8557739257812
175	275063.99	382698.8	0	0	3	40.0390337911191	40.0390337911191	1287.1986229974	66.2644395300304	1179	207362	0.0475	0.0574267730116844	0.128996589676719	0.539431965111638	84.8528137423857	29.6393127441406
176	274912.27	383107.91	7	2.333333	3	2.89482568764121	2.89482568764121	1507.57408972167	8.33354138580675	1184	183025	0.0448877805486284	0.0604958012700081	0.124319221210935	0.518681040230028	42.4264068711929	30.2105102539062
177	274194.67	381731.1	2	1	2	1.61531404938257	1.61531404938257	1314.79245858897	55.3520083388378	1185	357620	0.0829145728643216	0.0543577447533607	0.129700959686722	0.552389368004952	91.2414379544733	29.1941528320312
178	274144.34	381843.58	5	1.666667	3	16.0087915461117	16.0087915461117	1096.75390442479	52.8454511669543	1186	247204	0.0673316708229426	0.0543577447533607	0.132992568261483	0.556763882977058	54.0832691319598	28.4566955566406
179	273398.88	380800.96	0	0	3	29.1965825526363	29.1965825526363	1133.37994338229	1.45046802024271	1196	171110	0.0726817042606516	0.0604958012700081	0.120741448688993	0.505393587397739	75	29.8919067382812
180	273525.97	380874.68	8	2.666667	3	2.74657799847872	2.74657799847872	1028.47827994243	41.1588446050686	1198	158352	0.0576441102756892	0.0574267730116844	0.122368306527583	0.520728580245434	135.830777072061	29.28125
181	273198.83	380807.58	0	0	3	21.1504113909221	21.1504113909221	1166.9469502038	13.4516970600234	1198	174529	0.0812182741116751	0.0635648295283318	0.120935223491064	0.479941052855555	123.69316876853	30.8999328613281
182	277745.42	385482.71	1	0.333333	3	4.70105196626411	4.70105196626411	1365.30733512727	62.4113663017851	1195	280815	0.0554156171284635	0.0697028860449791	0.117948125406173	0.497539318488522	76.4852927038918	29.5105895996094
183	277662.87	385442.85	8	2.666667	3	43.4316578381513	43.4316578381513	1322.6240497638	16.5446596277931	1194	277747	0.055	0.0697028860449791	0.116424310506816	0.500332679308272	208.925824157762	29.86767578125
184	277438.18	382996.04	8	2.666667	3	53.2469139213467	53.2469139213467	1700.59237045445	47.153316449213	1145	842946	0.0833333333333333	0.0298055186867714	0.123690378607104	0.518488291258354	33.5410196624968	30.1554260253906
185	277526	382949.29	3	1	3	25.4839825662514	25.4839825662514	1641.4692275739	35.6605173699791	1150	957017	0.0818858560794045	0.0298055186867714	0.124689211489035	0.534444289818219	33.5410196624968	27.9465942382812
186	277519	382792.91	2	0.666667	3	9.356622410456	9.356622410456	1661.17188790715	2.13535976997809	1143	1252881	0.0957178841309824	0.0298055186867714	0.122707692184374	0.557972988273975	75	28.6508483886719
187	277508.67	382690.29	0	0	3	5.82135657595225	5.82135657595225	1272.42175475619	18.1359065649428	1142	1345676	0.0939086294416244	0.0298055186867714	0.124713463485954	0.568331193240321	91.2414379544733	28.3955993652344
188	277634.93	382638.26	2	0.666667	3	14.6136311561766	14.6136311561766	1384.48586241804	3.6209309999831	1140	968182	0.0598503740648379	0.0451506599783897	0.124470726692311	0.579475822527565	60	29.0530090332031
189	277367.43	383070.07	0	0	3	26.7470160390735	26.7470160390735	1685.2609926955	55.0394754440675	1148	696827	0.0808080808080808	0.0298055186867714	0.119262446921194	0.497337088516086	47.4341649025257	30.6510620117188
190	277282.17	383169.24	1	0.333333	3	18.8921514529624	18.8921514529624	1568.18910780168	46.7566448140454	1150	434576	0.0728643216080402	0.0390126034617424	0.118442459762738	0.472036160298277	75	28.928955078125
191	277253.39	383276.69	11	3.666667	3	10.2890983729748	10.2890983729748	1353.86242609854	49.6874034500215	1148	100051	0.0503778337531486	0.0697028860449791	0.119775548038819	0.463646869134384	45	31.6020202636719
192	277214.96	382711.37	3	1	3	23.302443652672	23.302443652672	1061.31315514476	9.66478623483684	1149	1130840	0.075	0.0604958012700081	0.121393149536379	0.497460990635023	90	31.810302734375
193	277173.54	382622.54	17	5.666667	3	6.21863414176739	6.21863414176739	921.386857049321	22.2512168498114	1150	761053	0.0526315789473684	0.0758409425616264	0.121183008937275	0.497549155000448	114.236596587959	30.7441101074219
194	274765.73	351529.84	34	17	2	50.2419237017419	50.2419237017419	1477.94944564897	16.8233994415785	1019	13803711	0.0796019900497512	0.0666338577866554	0.122546647944285	0.510152273053845	75	30.5529479980469
195	274870.8	351538.15	42	21	2	76.0825139843509	76.0825139843509	1556.19876920472	23.1865814205679	1013	13225682	0.0705289672544081	0.0666338577866554	0.124929060829741	0.514261456341077	75	30.1221618652344
196	274659.46	351481.16	229	114.5	2	16.1462869712873	16.1462869712873	1273.27296536201	20.1033017879406	1021	12822828	0.0827067669172932	0.0635648295283318	0.120059978031943	0.509167148869731	105	31.3142395019531
197	274603.32	351314.59	29	14.5	2	22.1574800683709	22.1574800683709	1133.18511502286	22.3494124143255	1021	12449138	0.0833333333333333	0.0635648295283318	0.118823378311716	0.50990844179374	100.623058987491	30.5619506835938
198	274580.93	357189.88	30	15	2	51.7074309463397	51.7074309463397	1311.36672773994	16.1894589900039	1090	1269682	0.0510204081632653	0.0604958012700081	0.139059252038812	0.485857684852273	54.0832691319598	30.7101745605469
199	274482.16	357275.13	56	28	2	7.87562798768409	31.982833450678	1586.64855620791	30.2100413274074	1092	1392740	0.0552763819095477	0.0635648295283318	0.139052601357775	0.45687937078798	42.4264068711929	29.3485717773438
200	274543.84	357097.16	21	10.5	2	30.5911703053235	30.5911703053235	1202.7914611291	31.4949987148739	1091	1456862	0.0580808080808081	0.0512887164950371	0.13815368619483	0.490900731890904	42.4264068711929	29.6792907714844
201	274462.01	356985.06	7	3.5	2	21.2797307949938	21.2797307949938	1054.64184575039	20.4623536500148	1089	1399523	0.0548628428927681	0.0512887164950371	0.137481358778307	0.474899433184165	45	30.2110290527344
202	275354.98	357289.76	0	0	2	568.100676236759	825.155740094632	0	357.652876681446	1141	2028	0	0.0604958012700081	0.128259783983231	0.453549636992508	109.201648339208	31.4495544433594
203	275443.88	357330.18	0	0	2	576.277448594235	919.841478457093	0	280.208620905123	1135	2243	0	0.0758409425616264	0.12783542309295	0.442451841562807	91.2414379544733	30.5063781738281
204	276391.66	357980.63	0	0	2	439.190848133246	1201.07239371756	0	174.764569537448	1114	2442	0	0.0604958012700081	0.14151109656169	0.412431551346676	75	31.8850708007812
205	276416.17	358063.09	0	0	2	501.643288365711	1115.6127276616	0	238.816415336807	1114	2448	0	0.0604958012700081	0.138996075964175	0.414993005674835	90	31.5335693359375
206	277090.62	357275.37	1	0.5	2	325.789352618519	1458.31209585598	231.684765344193	316.622189910231	1068	14487	0.0025	0.0635648295283318	0.13504968281293	0.43130255134309	135.830777072061	31.9593200683594
207	277384.93	356906.6	0	0	2	344.153571281537	1169.27825103718	18.497990603568	396.41118221166	1069	1701	0	0.0789099708199501	0.135423467472685	0.409890005606851	181.245689603919	32.3255615234375
208	277640.16	356333.51	0	0	2	290.111796222878	864.38635086451	152.772854430483	252.199471726493	1060	3158	0	0.0666338577866554	0.135446516081228	0.439750490886736	138.293166859393	31.1185607910156
209	277721.86	356272.63	0	0	2	389.861348977107	899.874640745578	0	349.457267953649	1056	1738	0	0.0666338577866554	0.134236757246929	0.433865516444275	75	32.0619812011719
210	278043.02	354905.64	1	0.5	2	30.9870832314122	675.791364059669	696.007641379176	43.944176802171	1004	19282	0	0.0727719143033028	0.13296551955208	0.406467571248006	45	31.4460754394531
211	278147.37	354827.46	1	0.5	2	32.631248292217	679.762427318971	696.912904576299	27.2471312426879	1000	21941	0	0.0727719143033028	0.133856088629266	0.39728901937921	33.5410196624968	30.5587463378906
212	279337.74	354467.57	0	0	2	398.651031976709	398.651031976709	0	84.0854268557644	975	4041	0	0.0789099708199501	0.127528192774712	0.411801530411639	197.294196569489	31.7780456542969
213	279527.84	354466.43	1	0.5	2	341.744289244258	341.744289244258	47.742033267671	165.206189443426	970	5191	0	0.0789099708199501	0.128088234978564	0.427663310725147	67.0820393249937	31.04833984375
214	280115.92	354524.57	23	11.5	2	46.0525053714531	46.0525053714531	1214.06863056069	31.4709846099722	950	603089	0.065	0.0543577447533607	0.122880531421218	0.435748974420344	45	30.2791748046875
215	280067.54	354571.78	21	10.5	2	47.5448484912272	47.5448484912272	1247.55844467889	15.0568617399549	951	556669	0.0606060606060606	0.0543577447533607	0.122621150428884	0.438456506180466	45	30.1375732421875
216	278374.67	362650.71	46	15.333333	3	7.91440293842333	7.91440293842333	1309.92859203583	96.6202879346575	991	650103	0.0872817955112219	0.0666338577866554	0.133962419586421	0.461457711498079	150.748134316813	28.7746276855469
217	278484.12	362624.61	83	27.666667	3	11.5289925715181	11.5289925715181	1370.29870709917	100.278840947737	988	667754	0.0822942643391521	0.0666338577866554	0.136991004101359	0.47284272393204	90	30.0711059570312
218	278568.18	362692.35	29	9.666667	3	19.868940647962	19.868940647962	1202.35603430519	4.37152477886741	984	669532	0.0769230769230769	0.0666338577866554	0.137753604145216	0.469280689980135	128.160056179763	30.4371032714844
219	276515.75	359280.62	3	1	3	12.4135985484505	12.4135985484505	1102.80003567765	5.21583644434605	1081	162268	0.0609137055837563	0.0789099708199501	0.142954697345986	0.421011855808456	134.164078649987	30.1818542480469
220	276725.33	359130.89	2	0.666667	3	15.783222461011	15.783222461011	757.854070315428	29.4501090743731	1076	140424	0.05	0.0635648295283318	0.144234775604916	0.459928500205172	63.6396103067893	28.6673583984375
221	276754.31	359222.3	26	8.666667	3	27.9879775286458	27.9879775286458	865.390122701459	52.201934448432	1074	169194	0.0597014925373134	0.0635648295283318	0.146816521304495	0.465632031000188	63.6396103067893	29.7454223632812
222	276589.45	359168.99	27	9	3	6.70779699444461	6.70779699444461	903.408376027409	6.43255473999307	1080	152343	0.0554156171284635	0.0727719143033028	0.141957846548346	0.432939153960416	67.0820393249937	29.6496887207031
223	271595.41	360128.46	29	9.666667	3	69.0130555914986	69.0130555914986	1449.87296439236	1.63474589999532	1143	1264951	0.0623441396508728	0.0758409425616264	0.14384512343132	0.464262608366224	45	28.7920532226562
224	271554.41	360030.33	53	17.666667	3	37.9931094699755	37.9931094699755	1612.14219456784	32.4192873797656	1145	1415201	0.0755667506297229	0.0758409425616264	0.144001703394551	0.476023922252994	15	29.3374328613281
225	271408.33	360028.19	219	54.75	4	17.4264593320861	17.4264593320861	1588.48105937099	21.2787626400241	1146	1360625	0.0833333333333333	0.0574267730116844	0.143948249271109	0.477477311301561	42.4264068711929	28.42041015625
226	272601.1	368712.55	56	18.666667	3	31.2095709309771	31.2095709309771	1699.97967249361	11.2396508185095	1101	730305	0.0503778337531486	0.0758409425616264	0.122905097848348	0.39374862194709	67.0820393249937	32.1728820800781
227	272459.79	368803.54	77	25.666667	3	41.0892155858477	41.0892155858477	1394.37328205495	19.8037793900003	1105	756097	0.0527638190954774	0.0758409425616264	0.120127255052471	0.406126636759862	67.0820393249937	30.7543029785156
228	272684.55	368642.37	37	12.333333	3	26.3200889965464	26.3200889965464	1511.27924022835	20.8779143629338	1100	733275	0.05	0.0758409425616264	0.119792394802365	0.389520487820858	67.0820393249937	32.5562133789062
229	272774.41	368612.76	122	40.666667	3	9.84070403356471	9.84070403356471	1350.88836944304	6.39595473538141	1102	736897	0.0498753117206983	0.0789099708199501	0.119214360266568	0.387064687816355	108.16653826392	32.0646057128906
230	278355.94	364122.85	84	28	3	13.1196051113244	13.1196051113244	1052.27930556248	50.8829809299787	988	2954157	0.065	0.0819789990782738	0.123068114641835	0.393659208155937	135	32.1566162109375
231	278384.48	364220.12	5	1.666667	3	14.7024602750458	14.7024602750458	1135.74859832674	34.055264002184	986	3083669	0.0746268656716418	0.0789099708199501	0.123647449201062	0.39797110427347	135	30.6717529296875
232	278465.76	364398.91	14	4.666667	3	10.3886526058549	10.3886526058549	1228.80444349653	20.7483262100141	988	2965328	0.0881612090680101	0.0789099708199501	0.12100255161169	0.389651354828713	142.302494707577	31.5277404785156
233	278414.6	364277.57	135	45	3	4.41686060340893	4.41686060340893	1187.99984191535	15.7870460125125	988	3214697	0.0825	0.0789099708199501	0.123107032740817	0.396774028870785	142.302494707577	30.7319946289062
234	278431.33	364080.12	124	41.333333	3	3.25640752831908	3.25640752831908	882.916937408133	8.15298092999728	983	2708353	0.057356608478803	0.0789099708199501	0.123279139558805	0.39490043668203	135	31.4460754394531
235	278567.76	364041.47	207	69	3	25.751058255827	25.751058255827	957.868553744455	23.0828756485615	982	2589193	0.0498753117206983	0.0789099708199501	0.125616177594919	0.397200239598345	195	31.0985412597656
236	294049.34	358218.59	9	3	3	13.9078248073509	13.9078248073509	1369.41709563211	15.4316844431515	852	25061059	0.0972568578553616	0.0420816317200661	0.0947413577121638	0.456228698301618	204.022057631032	32.6493530273438
237	293947.67	358238.8	35	11.666667	3	17.7276135035159	21.1648353270607	1438.68041922774	55.0123169472458	854	24896428	0.104060913705584	0.0420816317200661	0.0927626113974109	0.450064848105424	204.022057631032	30.4233093261719
238	293916.01	358309.3	103	34.333333	3	39.1821104140579	39.1821104140579	1441.72828512399	3.83799497998552	855	24425031	0.100250626566416	0.0420816317200661	0.0942296304768907	0.451454434989612	175.570498660794	30.3701477050781
240	272995.72	373187.13	10	10	1	16.4680388086927	16.4680388086927	1228.52314792879	20.3651330622917	1170	208091	0.0577889447236181	0.0635648295283318	0.118674553815178	0.501531746552715	60	29.0518188476562
241	271455.94	359990.05	20	20	1	8.66353587442729	8.66353587442729	1735.8017129624	16.8612373599899	1145	1479348	0.0870646766169154	0.0574267730116844	0.144259709563284	0.481096279898288	45	29.5032653808594
243	272042.53	367911.83	4	1.333333	3	26.6523380488659	26.6523380488659	831.537892772536	38.9126967836956	1123	155375	0.0525	0.0850480273365974	0.117070420940905	0.379627871378019	120	32.0150146484375
244	272089.32	367854.99	0	0	3	14.8204921017191	14.8204921017191	1077.15895265105	25.9259705499862	1122	184544	0.0773067331670823	0.0850480273365974	0.117615467093014	0.385982614285329	120	31.5201721191406
245	271322.12	367338.51	0	0	3	216.594446681107	216.594446681107	544.995918385036	189.837752749383	1156	104211	0.0374064837905237	0.0697028860449791	0.12524362510899	0.395574359743386	165	30.8721313476562
246	271191.01	367528.69	29	9.666667	3	12.7469892887514	12.7469892887514	759.722172065149	31.0444939962991	1141	138730	0.0497512437810945	0.0697028860449791	0.124984803228654	0.399412524545754	60	31.0985412597656
247	270445.6	366535.57	0	0	3	302.745914956761	636.767480801261	126.707337486385	216.757669893177	1181	11357	0	0.0850480273365974	0.125633078813553	0.365712882065641	120	33.2515869140625
248	270781.15	366403.14	1	0.333333	3	8.42645193276697	838.862333266236	885.067998394172	28.9898783216951	1162	26645	0	0.0697028860449791	0.139339323587823	0.359658295021589	67.0820393249937	31.6779479980469
249	269641.68	365474.1	0	0	3	36.9242961476373	871.124643274371	501.503321626398	63.8681368713395	1196	7626	0	0.0604958012700081	0.128807650317558	0.40295527698092	63.6396103067893	30.3005676269531
250	269759.63	365477.17	0	0	3	72.1101161790495	911.049499608684	439.861206368635	163.711398689323	1201	6435	0	0.0604958012700081	0.12602470128944	0.391257491667562	63.6396103067893	31.04833984375
251	270028.58	364321.99	0	0	3	7.21371171937388	1159.3884450559	351.861788500984	55.7891744359401	1210	2998	0	0.0574267730116844	0.122366805187031	0.366096748978452	33.5410196624968	30.9922180175781
252	270065.38	364163.52	0	0	3	37.575452321246	1218.8161282187	545.685326213521	30.6830016528795	1202	5124	0	0.0574267730116844	0.123704456905194	0.372158256595465	67.0820393249937	30.9384765625
253	271242.68	363495.35	0	0	3	271.700529016413	1217.27231756039	96.6753806567084	308.391288447837	1199	2665	0	0.0973241403698921	0.121598195337074	0.379124156764774	90	31.8172302246094
254	271975.73	362750.14	2	0.666667	3	6.74742395077032	1502.41780379167	707.221058005297	9.3433753732532	1178	14920	0	0.0789099708199501	0.126188156019389	0.402042315460094	60	29.8598937988281
255	272027.39	362677.14	0	0	3	1.4784148083791	1474.2245536403	701.710943820282	18.7166472499957	1177	15458	0	0.0758409425616264	0.124468670222177	0.402066826735092	60	29.2651977539062
256	271732.23	361044.22	0	0	3	171.185546927805	933.838724197878	280.442563457905	211.846472421307	1186	2613	0	0.0819789990782738	0.132950965589412	0.416161415469707	45	31.6564331054688
257	271577.95	361432.31	1	0.333333	3	11.2728278578649	967.121639651409	355.697191296228	133.638823477095	1182	6031	0	0.0512887164950371	0.137730414114839	0.421881378265202	45	29.0764770507812
258	272350.26	361503.63	1	0.333333	3	48.9207122128801	1518.96727715586	1091.05235689737	18.5166602000245	1167	44679	0.0174563591022444	0.0543577447533607	0.128255265436712	0.411653510138	33.5410196624968	30.3111877441406
259	272436.68	361471.26	0	0	3	9.96596673785529	1524.58856068896	1068.09731333954	12.5588823674746	1168	52107	0.027363184079602	0.0543577447533607	0.128325030242696	0.416622152182845	42.4264068711929	30.7171325683594
260	270457.81	352720.86	83	27.666667	3	43.5721265635884	43.5721265635884	1185.17095480986	43.36752058001	1128	2330919	0.0862944162436548	0.0635648295283318	0.127603443656608	0.428772841658319	54.0832691319598	31.9715576171875
261	270402.29	352703.38	79	39.5	2	29.8238038562442	29.8238038562442	1225.32859908146	25.8875205800287	1128	2346228	0.09	0.0635648295283318	0.129306086548493	0.431164647018631	134.164078649987	31.8882446289062
262	267311.7	348648.99	84	28	3	49.2069157690266	49.2069157690266	914.338964504448	38.4883778324634	1157	1903812	0.06265664160401	0.0420816317200661	0.137668791377828	0.517165404293879	45	29.1941528320312
263	267171.79	348631.24	187	62.333333	3	8.15761430776077	8.15761430776077	1133.01040880829	72.7709342626796	1156	1982989	0.075	0.0420816317200661	0.140370087177268	0.542329041002563	42.4264068711929	29.3036804199219
264	267292.9	341775.76	106	35.333333	3	19.6189191497773	19.6189191497773	1453.03910877875	23.457739322101	1134	4781755	0.0694789081885856	0.0574267730116844	0.131566618915115	0.515847590250061	45	29.1941528320312
265	267099.11	341896.37	17	5.666667	3	23.1366919921038	23.1366919921038	1240.42697283892	12.4503813728924	1138	4372377	0.0796019900497512	0.0604958012700081	0.130394112914445	0.498854996617184	45	29.5670166015625
266	294650	362380.38	66	22	3	10.3948148209272	10.3948148209272	755.424737746549	90.2014081000234	897	631684	0.0497512437810945	0.0604958012700081	0.110797862259395	0.457317609184691	91.2414379544733	31.9872436523438
267	292829.95	360927.14	11	3.666667	3	2.12398538497653	2.12398538497653	724.042434380078	3.80237575686665	871	9092211	0.050125313283208	0.0666338577866554	0.100625352310172	0.449142036437026	63.6396103067893	32.6731262207031
268	277592.53	349969.27	73	24.333333	3	24.5944674464278	24.5944674464278	1117.23369065283	51.7888682999764	1036	411554	0.0525	0.0543577447533607	0.12935009519094	0.463252461504719	54.0832691319598	30.8999328613281
269	277560.06	349849.66	3	1	3	23.3290332394602	23.3290332394602	1153.26315523223	65.5606290860095	1040	439033	0.0577889447236181	0.0543577447533607	0.131831293281221	0.456642365406338	45	29.9368286132812
270	277628.82	349760.61	0	0	3	22.4742885409972	22.4742885409972	1235.9203227947	26.422485707847	1042	419138	0.054726368159204	0.0543577447533607	0.133214552764534	0.462978908796475	42.4264068711929	30.1349182128906
271	277250.04	350791.15	34	11.333333	3	32.2975334669022	32.2975334669022	1222.71645695754	48.2259885365789	1025	529690	0.0831234256926952	0.0635648295283318	0.120526484899082	0.463090524251699	54.0832691319598	31.4971923828125
272	277140.82	350885.37	70	23.333333	3	14.0142630600937	14.0142630600937	1378.39855157657	7.28344691197038	1019	535124	0.0798004987531172	0.0666338577866554	0.118176761594876	0.451104287954637	54.0832691319598	32.3227844238281
273	277197.34	350963.9	2	0.666667	3	29.2407227706835	29.2407227706835	1355.1716428487	14.9592887100298	1019	556885	0.0757575757575758	0.0666338577866554	0.118532260556316	0.465678063565982	54.0832691319598	31.1408386230469
274	277142	351091.2	60	30	2	0.413645341131276	0.413645341131276	1502.50394095219	40.3807112899958	1015	556231	0.0681818181818182	0.0666338577866554	0.120568680349127	0.460435439054131	63.6396103067893	29.93017578125
275	276726.93	347896.27	101	25.25	4	3.77736724514375	3.77736724514375	848.574051127862	11.6297200295699	1069	264123	0.0503778337531486	0.0666338577866554	0.149896011307729	0.452751984906921	21.2132034355964	29.0638732910156
276	276714.09	347641.58	107	35.666667	3	33.8457644323879	33.8457644323879	1086.90478705694	24.4433228600537	1072	283171	0.0548628428927681	0.0697028860449791	0.143363434454085	0.474554613296199	33.5410196624968	29.7781677246094
277	276714.1	347526.22	121	40.333333	3	18.2367831414424	18.2367831414424	1097.0426598784	20.3487183075027	1075	278642	0.0554156171284635	0.0697028860449791	0.142754218976883	0.484408379922604	21.2132034355964	29.1845703125
278	276327.61	345717.96	34	11.333333	3	17.8907215330843	17.8907215330843	1155.67416129081	2.10309751468334	1109	160506	0.0525	0.0727719143033028	0.142172041250036	0.509766324216814	15	30.8260498046875
279	276277.39	345793.49	13	4.333333	3	9.93102423530314	9.93102423530314	1130.92286363427	11.9102743999683	1108	174270	0.0583756345177665	0.0758409425616264	0.142506810199273	0.506703728223909	15	30.7983703613281
280	276292.29	345676.55	89	29.666667	3	2.57514038307048	2.57514038307048	1215.13835661986	26.9385212339907	1112	163878	0.0548628428927681	0.0727719143033028	0.142440844291732	0.511324773413218	21.2132034355964	30.5381469726562
281	275595.58	343790.35	7	2.333333	3	58.9672478410517	58.9672478410517	749.392118705303	22.9914104384019	1152	45484	0.0178571428571429	0.0727719143033028	0.141573145630814	0.465567546752237	47.4341649025257	29.2549438476562
282	275547.16	343702.18	0	0	3	69.4100019228723	69.4100019228723	700.556718894039	27.7566539599793	1155	42672	0.00995024875621891	0.0727719143033028	0.141335087982823	0.448808445675448	42.4264068711929	30.8056640625
283	275507.05	343603.16	0	0	3	68.4881084247306	68.4881084247306	692.382665175054	12.3533460400067	1152	39144	0.00253164556962025	0.0727719143033028	0.139265797017885	0.441696475941579	105	30.1416931152344
284	275612.23	343893.73	2	0.666667	3	59.3600964246527	59.3600964246527	916.545671052817	0.439022550010122	1149	51467	0.0275	0.0697028860449791	0.145455975760432	0.475199252640168	42.4264068711929	28.8612670898438
285	267158.35	333493.06	1	1	1	13.9300196464026	13.9300196464026	1006.93792087289	33.6724862828068	1197	321726	0.0495049504950495	0.0574267730116844	0.114311834214909	0.499936296495663	NA	31.8184814453125
286	279302.3	347588.08	2	0.666667	3	76.572068141338	1115.66137067967	582.952058806841	38.8886294100084	1087	10131	0	0.0697028860449791	0.137650269538305	0.435167275823807	76.4852927038918	30.5751342773438
287	279184.24	347537.2	2	0.666667	3	46.9421819507159	1225.08501287276	453.98275715561	28.1771625891942	1093	8351	0	0.0819789990782738	0.13507740190675	0.430665012921312	94.8683298050514	29.4622802734375
288	279395.55	347572.75	6	2	3	58.8699268940646	1080.68381041169	958.421188374352	32.7745990636546	1085	11494	0	0.0697028860449791	0.138335137603685	0.436001811751295	80.7774721070176	30.5063781738281
289	287463.76	345818.59	0	0	3	4.78582339773855	4.78582339773855	967.153601244974	53.2902340062374	857	1081015	0.0523690773067332	0.0604958012700081	0.125564013082552	0.549720617953261	67.0820393249937	28.1712036132812
290	287349.06	345834.83	204	68	3	23.5215209056899	23.5215209056899	1171.45492225616	5.9777556299814	855	1130972	0.06265664160401	0.0604958012700081	0.131089341746909	0.538473645483091	75	28.5390625
291	287257.62	345803.48	257	85.666667	3	0.628121443229719	0.628121443229719	1336.40017628196	29.9213800417852	860	1080791	0.0726817042606516	0.0635648295283318	0.132958132322356	0.535197448100634	75	28.1055908203125
292	287248.12	347723.65	244	81.333333	3	7.63593778629261	7.63593778629261	1031.19607490073	0.154711421105695	860	809753	0.065	0.0574267730116844	0.127153845727444	0.470167215662285	33.5410196624968	30.9103393554688
293	287347.44	347686.31	66	22	3	7.75700329670372	7.75700329670372	951.936350260555	28.5454934500158	861	814892	0.0552763819095477	0.0574267730116844	0.129526599232913	0.477708549643763	106.066017177982	31.1807556152344
294	283475.97	345050.41	182	60.666667	3	30.0267419270351	72.0346486609895	1117.45162727872	8.33141266368167	923	797034	0.0577889447236181	0.0604958012700081	0.124121314550357	0.554712610140806	94.8683298050514	29.425537109375
296	281435.62	346514	0	0	3	40.5829371583927	468.284110438023	530.756059888068	4.31705258000875	998	11997	0	0.0727719143033028	0.130555100168623	0.430112624792101	108.16653826392	30.1155090332031
297	281327.89	346569.94	3	1	3	13.347874646884	448.126788205698	416.159745743417	1.1179258381887	1005	10568	0	0.0727719143033028	0.130634613938275	0.424103324175332	108.16653826392	31.3972778320312
298	277512.61	346150.58	0	0	3	73.9373473602094	933.567257848833	281.727612941265	344.992110418386	1135	2027	0	0.0697028860449791	0.131619604357651	0.476617563891103	63.6396103067893	31.2314453125
299	277602	346094.67	6	2	3	8.29564775070064	828.140731843706	462.367041334125	245.49666502045	1128	3655	0	0.0697028860449791	0.130487889473168	0.471681526286032	67.0820393249937	30.8174133300781
300	277664.58	346088.8	6	2	3	5.30639483134369	772.894287605684	630.176131800851	182.809958232585	1124	4845	0	0.0727719143033028	0.130414213311105	0.468078419762391	54.0832691319598	30.9599914550781
