# Supplementary material for: The development of high resolution maps of tsetse abundance to guide interventions against human African trypanosomiasis in northern Uganda
Source: Parasit Vectors. 2018 Jun 8;11:340. doi: 10.1186/s13071-018-2922-5 (PMC5994020; doi:10.1186/s13071-018-2922-5)
Supplement: Supplementary file 2 — R code demonstrating the use of INLA to fit zero-inflated negative binomial geostatistical models to the tsetse count data. (R 4 kb) [file 13071_2018_2922_MOESM2_ESM.r]

# Supporting Information: R code

# Read in the relevant libraries
library(INLA)
library(maptools)

# Read in the data which includes coordinate columns, total tsetse
# counts, number of observation days plus environmental covariates

traps.all <- read.csv("Supplementary2.csv")

# Exclude traps more than 100m from a river

traps <- traps.all[which(traps.all$RivDist<100),]

# Create a mesh using a bounding polygon

corners <- rbind(c(260000,341000), 
                 c(270000,390000),
                 c(310000,385000),
                 c(300000,336000))

poly.traps <-  Polygons(list(Polygon(corners)),1)
spoly.traps <- SpatialPolygons(list(poly.traps))
proj4string(spoly.traps) <-  CRS("+proj=utm +zone=36+north")

poly.bound <- inla.sp2segment(spoly.traps)
mesh.traps <- inla.mesh.2d(boundary=poly.bound,   cutoff=500, max.edge=  c(2500,3000))

# Use vague priors for Matern correlation, similar to https://www.math.ntnu.no/inla/r-inla.org/papers/jss/lindgren.pdf

sigma0=1
size = min(c(diff(range(mesh.traps$loc[, 1])), diff(range(mesh.traps$loc[, 2]))))
range0 = size/15
kappa0 = sqrt(8)/range0
tau0 = 1/ (sqrt(4 * pi) * kappa0 * sigma0)

traps.spde = inla.spde2.matern(mesh.traps,
                               B.tau = cbind(log(tau0),-1, 1),
                               B.kappa = cbind(log(kappa0), 0, -1),
                               theta.prior.mean = c(0,0),
                               theta.prior.prec=c(0.1,1))

A.traps <- inla.spde.make.A(mesh.traps, loc=as.matrix(traps[,c("Eastings","Northings")]))


### Models for tsetse count data ###

## Zero-inflated negative binomial model, with no covariates for p

# Create the stack #

stack.counts <- inla.stack(tag='abundance',
                             data=list(TotCount=traps$TotalTsetse, E=traps$NDays), # Response variable. 
                             A=list(A.traps, 1), # Observation matrix, without covariates
                             effects=list(list(ind=1:traps.spde$n.spde),
                                          list(Intercept=1,
                                               RivDist=traps$RivDistexclTrib,
                                               RivLength=traps$RivLength,
                                               Elevation = traps$Elevation,
                                               FlowAccGt2000=traps$FlowAccGt2000,
                                               MinB7 = traps$MinB7)))

data.counts = inla.stack.data(stack.counts, spde=traps.spde)

# Fit the models

ZINBGM.River <- inla(TotCount~ 0 + Intercept+RivDist+Elevation+MinB7+I(log(RivLength+1))+f(ind, model=traps.spde),
                          data=data.counts,
                          family="zeroinflatednbinomial1",E=data.counts$E,
                          control.compute=list(dic=T, cpo=TRUE, waic=TRUE, config=TRUE),
                          control.fixed = list(expand.factor.strategy="inla",prec.intercept = 0.001),
                          control.predictor=list(A=inla.stack.A(stack.counts), compute=TRUE,
                                                 quantiles=NULL),verbose=F)

ZINBGM.Proxy <- inla(TotCount~ 0 + Intercept+I(sqrt(FlowAccGt2000))+Elevation+MinB7+f(ind, model=traps.spde),
                     data=data.counts,
                     family="zeroinflatednbinomial1",E=data.counts$E,
                     control.compute=list(dic=T, cpo=TRUE, waic=TRUE, config=TRUE),
                     control.fixed = list(expand.factor.strategy="inla",prec.intercept = 0.001),
                     control.predictor=list(A=inla.stack.A(stack.counts), compute=TRUE,
                                            quantiles=NULL),verbose=F)


# Simulate 1000 draws from the posterior negative binomial distribution

Post.ZINBGM.River <- inla.posterior.sample(1000, ZINBGM.River)
Post.ZINBGM.Proxy <- inla.posterior.sample(1000, ZINBGM.Proxy)

# Function to simulate draws from the zero-inflated negative binomial distribution

pred.zinb <- function(l, nsample=nrow(traps)){
  lp <- l$latent[1:nsample] ## extract the linear predictor in log scale
  z <- rbinom(nsample,size=1,1-l$hyperpar[2]) ## extract the zero inflation probability
  lambda  <-  exp(lp)   ## apply the link function. I think the offset is already included in lp
  y <- rnbinom(nsample,mu=lambda, size=l$hyperpar[1]) ## posterior sample of non-zero inflated data
  z *y  ## apply zero inflation
}

# Simulated draws from the zero-inflated negative binomial distribution
samples.ZINBGM.River <- sapply(Post.ZINBGM.River, pred.zinb) 
samples.ZINBGM.Proxy <- sapply(Post.ZINBGM.Proxy, pred.zinb) 

# Posterior mean total number of flies per trap
mean.total.ZINBGM.River <- apply(samples.ZINBGM.River, 1, mean)
mean.total.ZINBGM.Proxy <- apply(samples.ZINBGM.Proxy, 1, mean)

# Posterior mean flies per day per trap

mean.average.ZINBGM.River <- mean.total.ZINBGM.River/traps$NDays
mean.average.ZINBGM.Proxy <- mean.total.ZINBGM.Proxy/traps$NDays
